# Supplementary material for: The lethal effect of soap on Schistosoma mansoni cercariae in water
Source: PLoS Negl Trop Dis. 2024 Jul 29;18(7):e0012372. doi: 10.1371/journal.pntd.0012372 (PMC11309484; doi:10.1371/journal.pntd.0012372)
Supplement: S1 Data — (XLSX) [file pntd.0012372.s004.xlsx]

## Sheet: Figure 1-A
Kleesoft	Percentages of dead cercariae (%)
10 mg/L	Exposure time
	0 minutes	5 minutes	15 minutes	30 minutes	45 minutes	60 minutes
Replicate 1	0.970874	0.970874	0.970874	0.970874	0.970874	0.970874
Replicate 2	0	0	0	0	0	0
Replicate 3	0	0	0	0	0	0.833333
Replicate 4	0	0.8	0.8	0.8	0.8	0.8
Mean	0.242718	0.442718	0.442718	0.442718	0.442718	0.651052
Standard deviation	0.485437	0.515945	0.515945	0.515945	0.515945	0.44029
50 mg/L	Exposure time
	0 minutes	5 minutes	15 minutes	30 minutes	45 minutes	60 minutes
Replicate 1	0	0	3.84615	14.4231	20.1923	29.8077
Replicate 2	0	0	1.11111	10	20	27.7778
Replicate 3	0	0	2.77778	10.1852	18.5185	32.4074
Replicate 4	0	0	0.806452	3.22581	4.03226	10.4839
Mean	0	0	2.13537	9.45852	15.6858	25.1192
Standard deviation	0	0	1.43232	4.63015	7.80492	9.93916
75 mg/L	Exposure time
	0 minutes	5 minutes	15 minutes	30 minutes	45 minutes	60 minutes
Replicate 1	0	0	4	25	40	53
Replicate 2	0	0	5	27.5	48.75	62.5
Replicate 3	0	0.847458	20.339	44.9153	59.322	66.9492
Replicate 4	0	0	4.46429	21.4286	31.25	52.6786
Mean	0	0.211864	8.45082	29.711	44.8305	58.7819
Standard deviation	0	0.423729	7.93597	10.4379	12.0157	7.09951
100 mg/L	Exposure time
	0 minutes	5 minutes	15 minutes	30 minutes	45 minutes	60 minutes
Replicate 1	0	3.44828	42.5287	68.9655	100	100
Replicate 2	0	0	22.9358	58.7156	84.4037	100
Replicate 3	0	0	29.661	59.322	81.3559	100
Replicate 4	0	1.07527	31.1828	64.5161	84.9462	100
Mean	0	1.13089	31.5771	62.8798	87.6765	100
Standard deviation	0	1.62596	8.13301	4.82051	8.36628	0
1000 mg/L	Exposure time
	0 minutes	5 minutes
Replicate 1	0	100
Replicate 2	0	100
Replicate 3	0	100
Replicate 4	0	100
Mean	0	100
Standard deviation	0	0

## Sheet: Figure 1-B
Omo	Percentages of dead cercariae (%)
10 mg/L	Exposure time
	0 minutes	5 minutes	15 minutes	30 minutes	45 minutes	60 minutes
Replicate 1	0	0	0	0	0	0
Replicate 2	0	0	0	0	1.05263	2.10526
Replicate 3	0	0	0	0	0	0
Replicate 4	0	0	0	0	0	0
Mean	0	0	0	0	0.263158	0.526316
Standard deviation	0	0	0	0	0.526316	1.05263
50 mg/L	Exposure time
	0 minutes	5 minutes	15 minutes	30 minutes	45 minutes	60 minutes
Replicate 1	0	0	0	13.9785	40.8602	49.4624
Replicate 2	0	0	1.05263	10.5263	21.0526	36.8421
Replicate 3	0	0	0	1.63934	6.55738	15.5738
Replicate 4	0	0	0	2.15054	5.37634	8.60215
Mean	0	0	0.263158	7.07367	18.4616	27.6201
Standard deviation	0	0	0.526316	6.14726	16.5464	18.8761
75 mg/L	Exposure time
	0 minutes	5 minutes	15 minutes	30 minutes	45 minutes	60 minutes
Replicate 1	0	19.5312	49.2188	70.3125	79.6875	82.8125
Replicate 2	0	10.101	40.404	49.4949	69.697	79.798
Replicate 3	0	0	13.4615	27.8846	38.4615	50.9615
Replicate 4	0	0	13.4146	31.7073	43.9024	67.0732
Mean	0	7.40807	29.1247	44.8498	57.9371	70.1613
Standard deviation	0	9.38052	18.4674	19.4119	19.8968	14.5039
100 mg/L	Exposure time
	0 minutes	5 minutes	15 minutes	30 minutes	45 minutes	60 minutes
Replicate 1	1.03093	29.8969	60.8247	100	100	100
Replicate 2	0	25.5102	50	70.4082	100	100
Replicate 3	0	0	23.6559	56.9892	93.5484	100
Replicate 4	0	6.45161	36.5591	69.8925	83.871	100
Mean	0.257732	15.4647	42.7599	74.3225	94.3548	100
Standard deviation	0.515464	14.4867	16.1469	18.2092	7.62228	0
1000 mg/L	Exposure time
	0 minutes	5 minutes
Replicate 1	0	100
Replicate 2	0	100
Replicate 3	0	100
Replicate 4	0	100
Mean	0	100
Standard deviation	0	0

## Sheet: Figure 2-A
B29	Percentages of dead cercariae (%)
100 mg/L	Exposure time
	0 minutes	5 minutes	15 minutes	30 minutes	45 minutes	60 minutes
Replicate 1	0	0	0	0	0	0
Replicate 2	0	0	0	1	1	1
Replicate 3	0	0	0	0	0	0
Replicate 4	0	0.877193	0.877193	0	0	0
Mean	0	0.219298	0.219298	0.25	0.25	0.25
Standard deviation	0	0.438596	0.438596	0.5	0.5	0.5
500 mg/L	Exposure time
	0 minutes	5 minutes	15 minutes	30 minutes	45 minutes	60 minutes
Replicate 1	0	0	0	3.06122	19.5402	52.0833
Replicate 2	0	0	0	15.1786	44.8276	62
Replicate 3	0	0	1.9802	18.0851	47.7064	78.4091
Replicate 4	0	0	0	9.70874	20.4545	35.4839
Mean	0	0	0.49505	11.5084	33.1322	56.9941
Standard deviation	0	0	0.990099	6.61606	15.2168	17.9858
1000 mg/L	Exposure time
	0 minutes	15 minutes
Replicate 1	0	100
Replicate 2	0	100
Replicate 3	0	100
Replicate 4	0	100
Mean	0	100
Standard deviation	0	0

## Sheet: Figure 2-B
Rungu	Percentages of dead cercariae (%)
100 mg/L	Exposure time
	0 minutes	5 minutes	15 minutes	30 minutes	45 minutes	60 minutes
Replicate 1	0	0	0	0	0	0
Replicate 2	0	0	0	0	0	0
Replicate 3	0	0	0	0	0	0
Replicate 4	0	0	0	0	0	0
Mean	0	0	0	0	0	0
Standard deviation	0	0	0	0	0	0
500 mg/L	Exposure time
	0 minutes	5 minutes	15 minutes	30 minutes	45 minutes	60 minutes
Replicate 1	0	0	0	37.7551	75	74.026
Replicate 2	0	0	0	25.5814	60.2564	96.8421
Replicate 3	0	0	0.819672	59.4595	73.3333	99.0476
Replicate 4	0	0	3.4188	56.9767	71.4286	94.7368
Mean	0	0	1.05962	44.9432	70.0046	91.1631
Standard deviation	0	0	1.61956	16.146	6.66057	11.5595
1000 mg/L	Exposure time
	0 minutes	5 minutes
Replicate 1	0	100
Replicate 2	0	100
Replicate 3	0	100
Replicate 4	0	100
Mean	0	100
Standard deviation	0	0
